# Supplementary material for: Infrared Laser Effects on Cell Projection Depend on Irradiation Intermittence and Cell Activity
Source: Cells. 2023 Feb 8;12(4):540. doi: 10.3390/cells12040540 (PMC9954793; doi:10.3390/cells12040540)
Supplement: Supplementary file 1 [file cells-12-00540-s001.zip]

Archive with 1 entries (1 files):
- cells-2098330-supplementary.pdf
